# Supplementary material for: The Positive Influence of Individual-Level Disaster Preparedness on the Odds of Individual-Level Pandemic Preparedness—Insights from FEMA’s 2021–2023 National Household Survey
Source: Int J Environ Res Public Health. 2025 Apr 29;22(5):702. doi: 10.3390/ijerph22050702 (PMC12111411; doi:10.3390/ijerph22050702)
Supplement: Supplementary file 1 [file ijerph-22-00702-s001.zip]

Archive with 2 entries (2 files):
- ijerph-3522834_SuplementalMaterials_STATA_Code_04262025.pdf
- ijerph-3522834_SuplementalMaterials_TableS1&S2_04262025.pdf
